# Supplementary material for: Multi-omics reveals efferocytosis-related hub genes as biomarkers for ustekinumab response in colitis
Source: Front Immunol. 2025 Sep 19;16:1597528. doi: 10.3389/fimmu.2025.1597528 (PMC12492496; doi:10.3389/fimmu.2025.1597528)
Supplement: Supplementary Table 1 — Complete Ligand-Receptor Interaction by CellChat. [file Table1.csv]

Type	Gene
Findme	APOE4
Findme	S1P
Findme	P2Y2
Findme	G2A
Findme	CD95L
Findme	CX3CL1
Findme	CX3CR1
Findme	PANX1
Findme	EMAPII
Findme	SIPR1
Findme	SIPR2
Findme	SIPR3
Findme	SIPR4
Findme	SIPR5
Eat me	C1QC
Eat me	C1QB
Eat me	C1QA
Eat me	CALR
Eat me	LRP1
Eat me	MERTK
Eat me	PTX3
Eat me	MFGE8
Eat me	SCARB1
Eat me	ANXA1
Eat me	ANXA2
Eat me	ANXA5
Eat me	HAVCR1
Eat me	HAVCR2
Eat me	TIMD4
Eat me	CD14
Eat me	CD36
Eat me	CD68
Eat me	CD93
Eat me	CD300LB
Eat me	CD300LF
Eat me	ITGB2
Eat me	THBS1
Eat me	TGM2
Eat me	PROS1
Eat me	STAB1
Eat me	STAB2
Eat me	ICAM5
Eat me	BAI1
Eat me	MEGF10
Eat me	GULP1
Eat me	TREM2
Eat me	TYROBP
Eat me	SLC2A1
Eat me	AGER
Eat me	TYRO3
Eat me	AXL
Eat me	MSR1
Eat me	MARCO
Eat me	ITGAM
Eat me	CLEC9A
Eat me	ITGB3
Eat me	APOE
Eat me	APOA1
Eat me	GAS6
Eat me	SCARF1
Eat me	LGALS3
Don¡¯t eat me	CD24
Don¡¯t eat me	PECAM1
Don¡¯t eat me	FCGR2B
Don¡¯t eat me	ENTPD1
Don¡¯t eat me	SPN
Don¡¯t eat me	PTPRC
Don¡¯t eat me	CD46
Don¡¯t eat me	CD47
Don¡¯t eat me	NT5E
Don¡¯t eat me	SELPLG
Don¡¯t eat me	CD200
Don¡¯t eat me	SERPINE1
Don¡¯t eat me	PDCD1
Don¡¯t eat me	PTPN6
Don¡¯t eat me	PTPN11
Don¡¯t eat me	LILRB1
Don¡¯t eat me	BIRC5
Don¡¯t eat me	SIRPA
Digest	ABCA1
Digest	ABCA7
Digest	CDKN2B
Digest	MAPK7
Digest	HMGB1
Digest	IL10
Digest	IRF5
Digest	IRF8
Digest	MAPK14
Digest	MAPK1
Digest	CDKN1A
Digest	SIRT1
Digest	TLR3
Digest	TLR9
Digest	TREML2
Digest	TRAF6
Digest	TRPC3
Digest	UCP2
Digest	RAC1
Digest	ELMO1
Digest	DOCK1
Digest	KIAA0226
Digest	BECN1
Digest	PIK3C3
Digest	ATG5
Digest	ATG7
Digest	DNM1L
Digest	DNASE2
Digest	CTSG
Digest	NR1H2
Digest	NR1H3
Digest	PPARD
Digest	PPARG
Digest	TGFB1
Digest	CRK
Digest	ATG16L1
